# Supplementary material for: Topical NAVS naphthalan for the treatment of oral lichen planus and recurrent aphthous stomatitis: A double blind, randomized, parallel group study
Source: PLoS One. 2021 Apr 8;16(4):e0249862. doi: 10.1371/journal.pone.0249862 (PMC8031371; doi:10.1371/journal.pone.0249862)
Supplement: S8 File — (XLSX) [file pone.0249862.s008.xlsx]

## Sheet: OLP
	gender	age	type of therapy	REU1	REU2	OHIP-14 I.	OHIP-14 II.	VAS in ambulance; before therapy	VAS in ambulance; after therapy
	1	65	1	14.5	4	19	8	39	6
	1	56	2	12	1	39	14	52	0
	2	56	2	4	1.5	15	7	11	0
	1	55	2	3.5	2	25	16	12	0
	1	67	2	11	7	10	4	14	3
	1	82	1	5	0	5	0	22	0
	1	60	1	7	3	28	10	24	0
	2	76	2	2.5	1	13	2	11	0
	1	60	1	6.5	2	19	8	31	2
	1	57	2	3.5	1	15	2	27	0
	1	74	1	19	10.5	27	11	67	4
	1	56	1	18.5	1	32	12	75	1
	1	73	2	4	1	8	1	15	0
	1	68	2	10.5	4.5	19	8	36	1
	2	50	1	10	5	34	17	33	1
	1	64	1	10	4	6	3	42	4
	1	75	1	7.5	2	21	10	35	3
	1	76	1	9	3	16	4	40	5
	1	75	1	3.5	2	34	7	18	0
	1	53	1	7	2	6	3	23	0
	1	58	2	5	1	26	7	31	2
	1	79	2	13.5	4.5	22	10	53	3
	1	65	2	9	3	26	11	10	0
	1	67	2	10	5.5	21	10	37	2
	1	59	2	16	2	35	6	32	0
	1	68	1	9.5	3.5	21	4	14	4
	1	63	2	6	2	22	3	29	1
	2	70	1	7	3.5	17	3	33	2
	1	48	2	11.5	3	23	7	35	3
	1	58	1	4	1	14	5	25	1

## Sheet: RAU
		gender	age	type of therapy	No of lesion day 1.	No of lesion day 3.	No of lesion day 5.	Lesion diameter (mm) day 0.	Lesion diameter (mm) day 3.	Lesion diameter (mm) day 5.	OHIP14 I	OHIP14 II	VAS 0.day before therapy application	VAS 0. day after therapy application	diary 30.min	diary 60. min		3. day diary 60 min	5. day diary 60 min
		2	40	1	2	2	1	9	7	0	25	7	54	45	27.42	22.14		28	0
		2	54	2	1	1	0	5	3	0	18	5	33	26	12.28	9.28		14	0
		1	71	1	3	3	0	4.6	3	0	26	4	50	39	17.28	15.57		27	0
		2	32	1	1	1	1	6	8	6	35	18	67	35	24.85	16.85		19	6
		1	29	1	1	1	1	3	2	0	17	12	46	14	15	8.14		7	0
		2	53	2	2	2	1	6	5.5	3	32	16	70	52	32.42	24.85		32	19
		1	25	1	2	2	2	5	3	0.5	22	17	62	34	31.14	16.71		23	0
		2	33	1	2	2	1	5	4.5	2	49	13	88	10	50	42.28		44	12
		1	84	2	2	2	1	5.5	4.25	3	12	9	70	35	23.57	18		19	6
		1	68	2	2	2	0	5	2	0	8	3	31	5	16.28	11.14		17	0
		2	61	2	1	1	0	5	1	0	33	13	51	25	15	12.28		6	0
		2	41	1	2	2	0	7	4	0	42	13	79	32	32.57	19.71		28	0
		2	33	2	1	1	0	2	1	0	19	6	68	20	25	16.57		22	0
		2	26	2	1	1	0	4	2	0	11	7	24	10	7.28	3.42		4	1
		1	62	2	1	1	0	2	1	0	30	18	30	14	7.28	3.14		0	0
		2	73	2	1	1	1	10	7	0	15	13	56	20	39.57	31.14		41	0
		1	35	1	1	1	1	5.5	10	8	34	32	78	55	55.85	43		42	41
		1	39	1	1	1	0	5	2.5	0	11	5	63	30	10.71	8.71		7	0
		2	36	2	1	1	1	10	7	3	26	15	76	34	23.85	20.14		27	17
		2	78	1	1	1	0	5	3	0	19	12	53	25	8.42	4.42		3	0
		2	39	2	7	7	4	3.57	3.14	3.5	40	18	86	50	50	33.71		30	21
		2	61	1	1	1	0	2	1	0	27	24	30	18	14.42	8.71		15	5
		1	50	2	1	0	0	2	0	0	36	30	50	25	30.71	19.57		30	15
		2	65	1	1	1	0	7	3	0	35	15	33	12	24.53	12.24		26	3
		2	23	2	1	1	1	8	6	2	42	17	35	13	10.22	7.22		52	13
		2	49	1	1	1	1	9	7	2	49	21	52	21	58.23	34.48		37	6
		1	71	2	1	1	1	10	8	3	29	14	37	16	60.52	33.23		46	17
		2	38	1	1			4			41		37	26
		2	39	1	1			7			36		32	25
		1	34	1	1			5			40		52	33
